# Supplementary material for: Botulinum Neurotoxin F Subtypes Cleaving the VAMP-2 Q58–K59 Peptide Bond Exhibit Unique Catalytic Properties and Substrate Specificities
Source: Toxins (Basel). 2018 Aug 1;10(8):311. doi: 10.3390/toxins10080311 (PMC6116196; doi:10.3390/toxins10080311)
Supplement: Supplementary file 1 [file toxins-10-00311-s001.zip]

Archive with 1 entries (1 files):
- toxins-323155-SI.pdf
